# Supplementary material for: Persistence of SARS-CoV-2 in saliva: Implications for late-stage diagnosis and infectious duration
Source: PLoS One. 2023 Mar 16;18(3):e0282708. doi: 10.1371/journal.pone.0282708 (PMC10019618; doi:10.1371/journal.pone.0282708)
Supplement: S1 Dataset — (XLSX) [file pone.0282708.s002.xlsx]

## Sheet: Data
ID	days_from_onset	aggr_cohort	long_cohort	nasophar_cohort	enat_cohort	vtm_cohort	saliva_direct	saliva_vtm	nasal_vtm	np_vtm	nasal_enat	saliva_enat	age	sex	race	ethnicity	comorb_present	comorb_hyperten	comorb_diabetes	comorb_kidneydis	comorb_lungdis	comorb_heartdis	comorb_trnsplnt	comorb_HIVpos	comorb_other	comorb_obese	smoker	vaccinated	sickcontacts	symp_present	symp_cough	symp_dyspnea	symp_fever	symp_diarrhea	symp_chestpain	symp_chills	symp_sorethroat	symp_vomit	oxygen	o2_cannula	o2_hfcannula	o2_nonrebreather	o2_cbipap	o2_intubated	o2_ECMO	o2_other	treat_antiviral	treat_antiinflam	treat_immunother
P-002	4	1	1	0	1	0	32.3	#N/A	50	#N/A	39.6	34.9	78	F	black	not_hispanic_latino	1	1	1	0	1	1	0	0	0	0	0	no	0	1	0	1	0	1	0	0	0	0	1	1	0	0	0	0	0	0	1	0	0
P-002	6	1	1	0	1	1	42.2	37.6	50	#N/A	36.1	34.8	78	F	black	not_hispanic_latino	1	1	1	0	1	1	0	0	0	0	0	no	0	1	0	1	0	1	0	0	0	0	1	1	0	0	0	0	0	0	1	0	0
P-002	9	1	1	0	1	1	39.3	50	50	#N/A	50	33.9	78	F	black	not_hispanic_latino	1	1	1	0	1	1	0	0	0	0	0	no	0	1	0	1	0	1	0	0	0	0	1	1	0	0	0	0	0	0	1	0	0
P-002	10	1	1	0	0	1	40.4	50	50	#N/A	#N/A	#N/A	78	F	black	not_hispanic_latino	1	1	1	0	1	1	0	0	0	0	0	no	0	1	0	1	0	1	0	0	0	0	#N/A	#N/A	#N/A	#N/A	#N/A	#N/A	#N/A	#N/A	#N/A	#N/A	#N/A
P-003	7	1	1	1	0	0	39.2	#N/A	50	50	#N/A	#N/A	52	M	white	unknown	1	1	1	0	0	0	0	0	0	1	0	no	0	1	0	0	0	0	0	0	1	0	1	1	0	0	0	0	0	0	0	0	0
P-003	9	1	1	0	0	0	50	#N/A	50	#N/A	#N/A	#N/A	52	M	white	unknown	1	1	1	0	0	0	0	0	0	1	0	no	0	1	0	0	0	0	0	0	1	0	1	1	0	0	0	0	0	0	0	0	0
P-004	10	1	1	1	1	1	38.4	40.2	40.9	39.1	50	38.9	50	F	black	not_hispanic_latino	1	1	0	0	1	0	0	0	1	1	0	no	1	1	1	1	1	0	0	0	0	0	1	1	0	0	0	0	0	0	1	1	0
P-004	14	1	1	0	1	1	34.5	37.5	50	#N/A	50	36.5	50	F	black	not_hispanic_latino	1	1	0	0	1	0	0	0	1	1	0	no	1	1	1	1	1	0	0	0	0	0	1	1	0	0	0	0	0	0	0	1	0
P-004	16	1	1	0	1	1	25.8	28.9	38	#N/A	50	28.5	50	F	black	not_hispanic_latino	1	1	0	0	1	0	0	0	1	1	0	no	1	1	1	1	1	0	0	0	0	0	1	1	0	0	0	0	0	0	0	1	0
P-004	18	1	1	0	1	1	29.6	30.5	41.8	#N/A	31.7	29.3	50	F	black	not_hispanic_latino	1	1	0	0	1	0	0	0	1	1	0	no	1	1	1	1	1	0	0	0	0	0	0	0	0	0	0	0	0	0	0	1	0
P-004	20	1	1	0	1	1	35.1	39.1	38.7	#N/A	19.5	36.3	50	F	black	not_hispanic_latino	1	1	0	0	1	0	0	0	1	1	0	no	1	1	1	1	1	0	0	0	0	0	0	0	0	0	0	0	0	0	0	0	0
P-005	7	1	1	1	1	1	36.1	28.8	50	50	50	38.4	68	M	other	hispanic_latino	1	0	1	0	0	0	0	0	0	0	0	no	1	1	0	0	0	0	0	0	0	1	1	1	0	0	0	0	0	0	1	0	0
P-005	9	1	1	0	1	1	38.2	39.2	50	#N/A	41.8	38.3	68	M	other	hispanic_latino	1	0	1	0	0	0	0	0	0	0	0	no	1	1	0	0	0	0	0	0	0	1	1	1	0	0	0	0	0	0	1	0	0
P-005	11	1	1	0	1	1	41.5	50	50	#N/A	50	41.8	68	M	other	hispanic_latino	1	0	1	0	0	0	0	0	0	0	0	no	1	1	0	0	0	0	0	0	0	1	1	1	0	0	0	0	0	0	1	0	0
P-006	10	1	0	0	1	0	40	#N/A	34.7	#N/A	35.8	40	28	F	black	not_hispanic_latino	0	0	0	0	0	0	0	0	0	0	0	no	1	1	1	1	1	1	0	1	1	0	1	1	0	0	0	0	0	0	1	1	0
P-009	4	1	1	1	1	1	32.5	32.3	42.4	27.6	34.1	33.6	42	M	black	not_hispanic_latino	1	0	0	0	0	0	0	0	0	1	1	no	1	1	1	1	1	1	1	1	0	0	1	0	1	0	0	0	0	0	1	1	0
P-009	6	1	1	0	1	1	33.7	36.1	50	#N/A	41.8	35.2	42	M	black	not_hispanic_latino	1	0	0	0	0	0	0	0	0	1	1	no	1	1	1	1	1	1	1	1	0	0	1	0	1	0	0	0	0	0	1	1	0
P-009	10	1	1	0	1	1	28.1	28.6	50	#N/A	44.3	28.4	42	M	black	not_hispanic_latino	1	0	0	0	0	0	0	0	0	1	1	no	1	1	1	1	1	1	1	1	0	0	1	0	1	0	0	0	0	0	1	1	0
P-009	12	1	1	0	1	1	27.2	30.5	50	#N/A	50	29.2	42	M	black	not_hispanic_latino	1	0	0	0	0	0	0	0	0	1	1	no	1	1	1	1	1	1	1	1	0	0	#N/A	0	0	0	0	0	0	0	1	1	0
P-009	14	1	1	0	1	1	50	50	50	#N/A	50	50	42	M	black	not_hispanic_latino	1	0	0	0	0	0	0	0	0	1	1	no	1	1	1	1	1	1	1	1	0	0	1	0	1	0	0	0	0	0	0	0	0
P-009	17	1	1	0	1	1	41.7	50	50	#N/A	50	43.5	42	M	black	not_hispanic_latino	1	0	0	0	0	0	0	0	0	1	1	no	1	1	1	1	1	1	1	1	0	0	1	0	1	0	0	0	0	0	0	0	0
P-009	20	1	1	0	1	1	50	50	50	#N/A	50	50	42	M	black	not_hispanic_latino	1	0	0	0	0	0	0	0	0	1	1	no	1	1	1	1	1	1	1	1	0	0	1	0	1	0	0	0	0	0	0	0	0
P-009	24	1	1	0	1	1	36.9	50	50	#N/A	50	39	42	M	black	not_hispanic_latino	1	0	0	0	0	0	0	0	0	1	1	no	1	1	1	1	1	1	1	1	0	0	1	0	1	0	0	0	0	0	0	0	0
P-010	10	1	1	0	1	1	35.6	37	50	#N/A	50	35.2	73	M	other	hispanic_latino	1	1	0	0	0	0	0	0	0	1	0	no	0	1	0	1	0	0	0	0	0	0	1	0	1	0	0	0	0	0	1	1	0
P-010	13	1	1	0	1	1	37.8	39.5	50	#N/A	41.7	38.4	73	M	other	hispanic_latino	1	1	0	0	0	0	0	0	0	1	0	no	0	1	0	1	0	0	0	0	0	0	1	0	1	0	0	0	0	0	1	1	0
P-010	16	1	1	0	1	1	42.9	42.8	50	#N/A	32.6	42.2	73	M	other	hispanic_latino	1	1	0	0	0	0	0	0	0	1	0	no	0	1	0	1	0	0	0	0	0	0	1	0	1	0	0	0	0	0	1	1	0
P-010	18	1	1	0	1	1	50	50	50	#N/A	50	50	73	M	other	hispanic_latino	1	1	0	0	0	0	0	0	0	1	0	no	0	1	0	1	0	0	0	0	0	0	1	1	0	0	0	0	0	0	1	1	0
P-010	20	1	1	0	1	1	50	50	50	#N/A	50	50	73	M	other	hispanic_latino	1	1	0	0	0	0	0	0	0	1	0	no	0	1	0	1	0	0	0	0	0	0	1	1	0	0	0	0	0	0	1	1	0
P-010	23	1	1	0	1	1	50	50	50	#N/A	50	50	73	M	other	hispanic_latino	1	1	0	0	0	0	0	0	0	1	0	no	0	1	0	1	0	0	0	0	0	0	1	1	0	0	0	0	0	0	1	1	0
P-012	6	1	0	0	1	1	28.4	33.7	32.4	#N/A	30.3	32.3	78	F	other	hispanic_latino	1	1	1	0	1	0	0	0	0	1	1	no	1	1	1	1	1	1	0	0	0	0	1	0	0	0	0	1	0	0	1	1	0
P-014	7	1	0	0	1	1	31.1	33.2	37.5	#N/A	38	32.2	68	F	black	not_hispanic_latino	1	1	0	1	1	0	0	0	0	0	0	no	1	1	1	1	1	0	0	0	0	0	1	1	0	0	0	0	0	0	0	1	0
P-016	6	1	0	0	1	1	38.2	42.7	41.4	#N/A	27.9	39.6	38	M	other	hispanic_latino	0	0	0	0	0	0	0	0	0	1	0	no	1	1	1	1	1	1	0	1	0	1	1	1	0	0	0	0	0	0	1	0	0
P-017	18	1	1	0	1	1	30.6	34.2	50	#N/A	50	34.2	38	F	other	hispanic_latino	1	1	0	0	0	0	0	0	1	1	0	no	1	1	1	1	1	0	1	1	0	0	1	1	0	0	0	0	0	0	1	1	0
P-017	21	1	1	0	1	1	36.1	38.6	50	#N/A	50	35.1	38	F	other	hispanic_latino	1	1	0	0	0	0	0	0	1	1	0	no	1	1	1	1	1	0	1	1	0	0	1	1	0	1	0	0	0	0	1	1	0
P-018	21	1	1	1	1	1	37.2	39.8	40.3	38.6	35.9	37.8	72	F	other	hispanic_latino	1	1	1	0	0	1	0	0	0	1	0	no	1	1	1	1	0	0	0	0	0	0	1	1	0	0	0	0	0	0	1	1	0
P-018	23	1	1	0	0	1	37.6	50	50	#N/A	#N/A	#N/A	72	F	other	hispanic_latino	1	1	1	0	0	1	0	0	0	1	0	no	1	1	1	1	0	0	0	0	0	0	1	1	0	0	0	0	0	0	1	1	0
P-019	12	1	1	1	1	1	19.5	22.2	41.8	26.4	29.7	20.5	61	M	other	hispanic_latino	0	0	0	0	0	0	0	0	0	0	0	no	1	1	1	1	1	0	1	1	0	0	1	1	0	0	0	0	0	0	1	1	0
P-019	14	1	1	0	1	1	34.7	39.3	41.6	#N/A	41.5	35.4	61	M	other	hispanic_latino	0	0	0	0	0	0	0	0	0	0	0	no	1	1	1	1	1	0	1	1	0	0	1	1	0	0	0	0	0	0	1	1	0
P-019	18	1	1	0	1	1	28.6	31.7	50	#N/A	42.3	29.4	61	M	other	hispanic_latino	0	0	0	0	0	0	0	0	0	0	0	no	1	1	1	1	1	0	1	1	0	0	1	1	0	0	0	0	0	0	1	1	0
P-019	19	1	1	0	1	1	30.1	37.2	50	#N/A	42.3	32.1	61	M	other	hispanic_latino	0	0	0	0	0	0	0	0	0	0	0	no	1	1	1	1	1	0	1	1	0	0	1	1	0	0	0	0	0	0	1	1	0
P-020	13	1	1	1	1	1	43.5	50	50	43.5	50	50	64	M	other	hispanic_latino	1	0	1	0	0	0	0	0	0	0	0	no	1	1	0	0	0	0	0	0	0	1	1	0	1	0	0	0	0	0	1	1	0
P-020	16	1	1	0	1	1	44.3	50	50	#N/A	50	43.1	64	M	other	hispanic_latino	1	0	1	0	0	0	0	0	0	0	0	no	1	1	0	0	0	0	0	0	0	1	1	0	1	0	0	0	0	0	1	1	0
P-020	20	1	1	0	1	1	50	50	50	#N/A	50	50	64	M	other	hispanic_latino	1	0	1	0	0	0	0	0	0	0	0	no	1	1	0	0	0	0	0	0	0	1	#N/A	0	0	0	0	0	0	0	1	0	0
P-021	6	1	1	1	1	1	37.7	42.4	50	37.8	38.1	38.9	69	M	other	hispanic_latino	1	1	1	0	0	1	0	0	0	1	0	no	1	1	1	1	1	1	0	0	0	0	1	1	0	0	0	0	0	0	1	1	0
P-021	8	1	1	0	1	1	37.5	41	29.3	#N/A	42.5	40	69	M	other	hispanic_latino	1	1	1	0	0	1	0	0	0	1	0	no	1	1	1	1	1	1	0	0	0	0	1	1	0	0	0	0	0	0	1	1	0
P-022	7	1	1	1	1	1	27.5	28.6	36.3	32.7	34.7	29.6	56	M	other	hispanic_latino	1	1	0	0	1	0	0	0	0	0	0	no	1	1	1	1	1	0	0	1	0	0	1	1	0	0	0	0	0	0	1	1	0
P-022	9	1	1	0	1	1	27.6	27.3	50	#N/A	36.2	23.4	56	M	other	hispanic_latino	1	1	0	0	1	0	0	0	0	0	0	no	1	1	1	1	1	0	0	1	0	0	1	1	0	0	0	0	0	0	1	1	0
P-022	13	1	1	0	1	1	33.3	39.2	50	#N/A	50	34.2	56	M	other	hispanic_latino	1	1	0	0	1	0	0	0	0	0	0	no	1	1	1	1	1	0	0	1	0	0	1	1	0	0	0	0	0	0	0	1	0
P-023	8	1	1	1	1	1	25.8	29.8	41.7	29.1	35.2	27.9	65	M	other	hispanic_latino	1	1	0	0	0	0	0	0	0	0	0	no	1	1	0	0	1	0	0	1	0	0	0	0	0	0	0	0	0	0	0	1	0
P-023	10	1	1	0	1	1	42.8	50	50	#N/A	36	42.2	65	M	other	hispanic_latino	1	1	0	0	0	0	0	0	0	0	0	no	1	1	0	0	1	0	0	1	0	0	1	1	0	0	0	0	0	0	1	1	0
P-024	3	1	0	0	1	1	33.6	36.2	31.1	#N/A	26.6	35.3	68	M	other	hispanic_latino	1	1	1	1	0	0	0	0	0	0	0	no	1	1	1	1	1	0	0	1	0	0	1	1	0	0	0	0	0	0	0	0	0
P-025	3	1	0	1	1	1	26.4	27.5	32.3	30.7	34	25.4	49	F	other	hispanic_latino	1	1	0	0	1	0	0	0	1	1	1	no	1	1	0	0	0	0	0	0	0	0	0	0	0	0	0	0	0	0	1	1	0
P-026	5	1	1	0	1	1	37.9	42	33.6	#N/A	33.1	32.7	61	F	not_reported	hispanic_latino	1	1	1	0	0	0	0	0	0	0	0	no	1	1	1	1	1	1	1	0	1	0	1	0	1	0	0	0	0	0	1	1	0
P-026	8	1	1	0	1	1	34.9	42.3	32.1	#N/A	34.6	37.9	61	F	not_reported	hispanic_latino	1	1	1	0	0	0	0	0	0	0	0	no	1	1	1	1	1	1	1	0	1	0	1	0	1	0	0	0	0	0	0	1	0
P-027	10	1	1	1	1	1	23.8	27.5	35.5	29.3	31	25.4	53	M	not_reported	hispanic_latino	0	0	0	0	0	0	0	0	0	1	0	no	1	1	1	1	1	1	0	0	0	0	1	0	1	0	0	0	0	0	1	1	0
P-027	12	1	1	0	1	1	26.3	28.8	30.9	#N/A	35.2	27.2	53	M	not_reported	hispanic_latino	0	0	0	0	0	0	0	0	0	1	0	no	1	1	1	1	1	1	0	0	0	0	1	0	1	0	0	0	0	0	0	1	0
P-027	17	1	1	0	1	1	43.5	38.7	50	#N/A	50	42.2	53	M	not_reported	hispanic_latino	0	0	0	0	0	0	0	0	0	1	0	no	1	1	1	1	1	1	0	0	0	0	1	0	1	0	0	0	0	0	0	1	0
P-028	5	1	1	1	1	1	41.8	50	40	32.6	32.7	50	45	M	other	hispanic_latino	1	0	0	0	0	0	0	0	1	1	0	no	1	1	1	1	1	0	1	1	0	0	1	0	0	0	1	0	0	0	1	1	0
P-028	7	1	1	0	1	1	35.9	41.2	42	#N/A	39.9	39	45	M	other	hispanic_latino	1	0	0	0	0	0	0	0	1	1	0	no	1	1	1	1	1	0	1	1	0	0	1	1	0	0	0	0	0	0	1	1	0
P-028	12	1	1	0	1	1	32.4	37.8	50	#N/A	42.3	34	45	M	other	hispanic_latino	1	0	0	0	0	0	0	0	1	1	0	no	1	1	1	1	1	0	1	1	0	0	0	0	0	0	0	0	0	0	0	1	0
P-029	6	1	0	1	1	1	38	40.9	35.4	27.7	39.3	42.6	65	M	other	hispanic_latino	1	1	0	1	0	1	0	0	0	0	0	no	1	1	1	1	1	0	0	1	0	0	0	0	0	0	0	0	0	0	1	1	0
P-031	2	1	0	1	1	1	30.6	38.2	39.3	31.9	36.5	33.6	60	F	other	hispanic_latino	1	0	1	0	0	0	0	0	0	0	0	no	1	1	1	1	1	0	0	1	0	1	0	0	0	0	0	0	0	0	1	1	0
P-032	8	1	0	1	1	1	37	38.9	50	39.6	42.2	37.4	65	F	black	not_hispanic_latino	1	1	0	0	0	0	0	0	0	1	0	no	1	1	0	1	0	1	0	0	0	1	1	1	0	0	0	0	0	0	0	1	0
P-033	6	1	0	1	1	1	38	50	50	35.5	42.2	39.5	32	M	other	hispanic_latino	0	0	0	0	0	0	0	0	0	0	0	no	1	1	0	1	0	0	0	0	0	0	0	0	0	0	0	0	0	0	1	1	0
P-034	4	1	0	1	1	1	32.5	36	29.9	34.5	24.8	33.7	36	F	black	not_hispanic_latino	1	0	0	0	0	0	0	0	1	1	0	no	1	1	1	0	0	0	1	1	0	1	0	0	0	0	0	0	0	0	0	0	0
P-035	6	1	1	1	1	1	33.8	37.2	34.4	30.2	27.3	36.9	75	M	black	not_hispanic_latino	1	0	1	0	0	0	0	0	0	0	0	no	0	1	1	1	1	0	0	0	0	0	1	1	0	1	0	0	0	0	1	1	0
P-035	13	1	1	0	0	1	50	50	50	#N/A	#N/A	#N/A	75	M	black	not_hispanic_latino	1	0	1	0	0	0	0	0	0	0	0	no	0	1	1	1	1	0	0	0	0	0	0	0	0	0	0	0	0	0	0	1	0
P-036	5	1	0	1	1	1	35.7	50	50	34.8	41.1	41.1	54	F	other	hispanic_latino	1	1	0	0	0	0	0	0	0	1	0	no	0	1	1	1	1	0	0	1	0	1	1	1	0	0	0	0	0	0	0	1	0
P-037	7	1	1	1	1	1	34.2	41.4	42.3	40.6	50	37.2	43	F	other	hispanic_latino	1	0	0	0	0	0	0	0	1	0	0	no	1	1	1	1	1	0	1	0	0	1	1	1	0	0	0	0	0	0	1	1	0
P-037	14	1	1	0	0	1	40	50	50	#N/A	#N/A	#N/A	43	F	other	hispanic_latino	1	0	0	0	0	0	0	0	1	0	0	no	1	1	1	1	1	0	1	0	0	1	0	0	0	0	0	0	0	0	0	1	0
P-039	5	1	0	1	1	1	24.3	28.8	30.3	23.5	24.9	28.1	85	F	other	hispanic_latino	1	1	1	0	1	0	0	0	0	0	0	no	0	1	1	0	1	0	0	1	0	0	0	0	0	0	0	0	0	0	1	1	0
P-040	7	1	1	1	1	1	50	50	42.6	35.4	37.9	50	49	M	other	hispanic_latino	1	1	0	0	0	0	0	0	0	0	0	no	0	1	0	1	1	1	0	0	0	1	1	1	0	0	0	0	0	0	1	1	0
P-040	11	1	1	0	0	1	50	50	38.6	#N/A	#N/A	#N/A	49	M	other	hispanic_latino	1	1	0	0	0	0	0	0	0	0	0	no	0	1	0	1	1	1	0	0	0	1	1	1	0	0	0	0	0	0	0	1	0
P-041	12	1	0	0	0	1	32.1	38.2	50	#N/A	#N/A	#N/A	43	M	other	hispanic_latino	0	0	0	0	0	0	0	0	0	0	1	no	1	1	1	1	1	1	0	1	1	0	1	1	0	0	0	0	0	0	1	1	0
P-042	3	1	1	1	1	1	39.3	41.6	50	42.2	39.9	40.7	58	M	other	hispanic_latino	1	1	1	0	0	1	0	0	0	1	0	no	1	1	1	1	1	0	0	0	0	0	1	1	0	0	0	0	0	0	1	1	0
P-042	5	1	1	0	0	1	37.8	40.6	38.2	#N/A	#N/A	#N/A	58	M	other	hispanic_latino	1	1	1	0	0	1	0	0	0	1	0	no	1	1	1	1	1	0	0	0	0	0	1	1	0	0	0	0	0	0	1	1	0
P-043	9	1	0	1	0	1	29.5	29.4	50	50	#N/A	#N/A	62	M	other	hispanic_latino	1	0	0	0	0	0	0	0	1	1	0	no	1	1	1	1	1	1	1	0	0	0	1	0	1	1	0	0	0	0	1	1	0
P-044	9	1	0	1	0	1	36.8	35.1	37.1	42.3	#N/A	#N/A	69	F	other	hispanic_latino	1	0	0	0	0	0	0	0	1	0	0	no	1	1	1	1	1	0	0	1	0	0	1	1	0	0	0	0	0	0	1	1	0
P-045	9	1	1	1	0	1	42.1	50	37.5	39.2	#N/A	#N/A	47	F	other	hispanic_latino	1	0	0	0	1	0	0	0	1	0	0	no	1	1	1	1	1	1	0	1	0	1	0	0	0	0	0	0	0	0	1	1	0
P-045	11	1	1	0	0	1	50	50	35.1	#N/A	#N/A	#N/A	47	F	other	hispanic_latino	1	0	0	0	1	0	0	0	1	0	0	no	1	1	1	1	1	1	0	1	0	1	0	0	0	0	0	0	0	0	1	1	0
P-046	9	1	0	1	0	1	40.4	41.8	50	37.2	#N/A	#N/A	20	F	other	hispanic_latino	1	0	0	0	0	0	0	0	1	1	0	no	1	1	1	1	1	0	0	1	1	0	1	1	0	0	0	0	0	1	1	1	0
P-047	6	1	0	1	0	1	33.6	34.9	32.8	36	#N/A	#N/A	52	M	other	hispanic_latino	1	1	0	0	0	0	0	0	1	1	0	no	1	1	1	1	1	0	0	1	0	0	1	1	0	0	0	0	0	0	1	0	0
P-048	6	1	0	1	0	1	33.7	39.9	26.3	27.9	#N/A	#N/A	55	F	other	hispanic_latino	1	0	1	0	0	0	0	0	0	1	0	no	1	1	1	1	0	0	0	0	0	1	1	1	0	0	0	0	0	0	1	1	0
P-049	5	1	0	1	0	1	36	39.8	39.8	36.8	#N/A	#N/A	43	F	other	hispanic_latino	1	1	1	0	0	0	0	0	0	0	0	no	1	1	1	1	1	1	1	1	0	1	0	0	0	0	0	0	0	0	1	1	0
P-050	5	1	0	1	0	1	26.7	30.7	50	33.7	#N/A	#N/A	47	M	other	hispanic_latino	1	0	0	0	1	0	0	1	0	0	0	no	1	1	1	0	1	0	1	0	0	1	0	0	0	0	0	0	0	0	1	1	0
P-052	9	1	0	1	0	0	30.7	#N/A	31.9	32.3	#N/A	#N/A	37	M	other	hispanic_latino	0	0	0	0	0	0	0	0	0	0	0	yes_two_dose	0	1	0	0	1	0	0	1	0	1	1	1	0	0	0	0	0	0	0	1	0
P-053	8	1	0	0	0	1	32.2	36.7	36.1	#N/A	#N/A	#N/A	50	F	black	not_hispanic_latino	1	1	0	0	0	0	0	0	0	1	0	no	0	1	1	1	0	0	0	0	0	1	1	1	0	0	0	0	0	0	1	1	0
P-055	6	1	0	0	0	0	37.2	#N/A	34	#N/A	#N/A	#N/A	24	M	black	not_hispanic_latino	0	0	0	0	0	0	0	0	0	0	0	no	0	1	0	1	1	0	0	0	0	0	0	0	0	0	0	0	0	0	0	0	0
P-056	6	1	0	0	0	1	43.1	42.3	32.3	#N/A	#N/A	#N/A	65	F	black	not_hispanic_latino	1	1	1	0	0	0	0	0	0	0	0	yes_one_dose	1	1	1	1	1	0	0	0	0	0	1	0	1	0	0	0	0	0	1	1	0
P-057	7	1	0	0	0	1	29.2	35	40.6	#N/A	#N/A	#N/A	72	M	other	hispanic_latino	1	1	1	0	0	0	0	0	0	0	0	no	0	1	1	0	0	1	0	0	0	1	1	1	0	0	0	0	0	0	0	1	0
P-058	15	1	1	0	0	0	30.9	#N/A	44.8	#N/A	#N/A	#N/A	73	M	other	not_hispanic_latino	1	0	0	0	0	0	0	0	0	0	0	yes_two_dose	0	1	0	0	0	0	0	0	0	0	1	1	0	0	0	0	0	0	0	0	0
P-058	17	1	1	0	0	0	50	#N/A	50	#N/A	#N/A	#N/A	73	M	other	not_hispanic_latino	1	0	0	0	0	0	0	0	0	0	0	yes_two_dose	0	1	0	0	0	0	0	0	0	0	0	0	0	0	0	0	0	0	0	0	0
P-059	13	1	0	0	0	1	40.7	50	50	#N/A	#N/A	#N/A	57	F	black	not_hispanic_latino	1	1	1	1	1	1	0	0	1	1	0	no	0	1	0	1	0	0	1	0	0	0	1	1	0	0	0	0	0	0	0	1	0
P-060	4	1	0	1	0	1	33.9	30.5	33.4	24.7	#N/A	#N/A	53	F	black	not_hispanic_latino	1	1	1	1	0	1	0	0	1	1	1	unknown_missing	0	1	0	1	0	1	0	0	0	0	1	1	0	0	0	0	0	0	0	1	0
P-061	4	1	1	0	0	1	33.4	35.1	31.8	#N/A	#N/A	#N/A	83	F	black	not_hispanic_latino	1	1	0	0	1	0	0	0	1	0	0	unknown_missing	1	1	1	1	0	0	0	0	0	1	1	0	1	0	0	0	0	0	1	1	0
P-061	11	1	1	0	0	1	40.1	50	30.6	#N/A	#N/A	#N/A	83	F	black	not_hispanic_latino	1	1	0	0	1	0	0	0	1	0	0	unknown_missing	1	1	1	1	0	0	0	0	0	1	1	1	0	0	0	0	0	0	0	1	0
P-062	7	1	0	1	0	1	32.5	33.8	35.1	35.7	#N/A	#N/A	77	M	other	hispanic_latino	1	0	0	0	0	0	0	0	1	0	0	unknown_missing	0	1	1	1	0	0	0	0	0	0	0	0	0	0	0	0	0	0	1	1	0
P-063	9	1	1	0	0	1	33.3	37.3	41.9	#N/A	#N/A	#N/A	33	M	white	not_hispanic_latino	1	0	0	0	0	0	0	0	1	1	0	unknown_missing	1	1	1	1	1	1	1	1	0	0	1	1	0	0	0	0	0	0	1	1	0
P-063	14	1	1	0	0	1	36.4	40.3	50	#N/A	#N/A	#N/A	33	M	white	not_hispanic_latino	1	0	0	0	0	0	0	0	1	1	0	unknown_missing	1	1	1	1	1	1	1	1	0	0	1	1	0	0	0	0	0	0	1	1	0
P-064	11	1	0	0	0	1	34.8	38.6	29.6	#N/A	#N/A	#N/A	86	F	other	hispanic_latino	1	1	0	0	0	0	0	0	1	0	0	unknown_missing	1	1	0	1	0	0	0	0	1	0	1	0	1	0	1	0	0	0	1	1	0
P-065	15	1	0	0	0	1	39.8	42	40.2	#N/A	#N/A	#N/A	58	F	black	not_hispanic_latino	1	1	1	0	0	0	0	0	1	1	0	unknown_missing	0	1	0	0	0	1	0	1	0	1	1	1	0	0	0	0	0	0	1	1	0
P-067	5	1	1	1	0	1	50	50	50	50	#N/A	#N/A	32	M	black	not_hispanic_latino	0	0	0	0	0	0	0	0	0	0	0	yes_two_dose	1	1	1	1	0	0	1	0	0	0	0	0	0	0	0	0	0	0	1	1	0
P-067	6	1	1	0	0	1	39.5	50	50	#N/A	#N/A	#N/A	32	M	black	not_hispanic_latino	0	0	0	0	0	0	0	0	0	0	0	yes_two_dose	1	1	1	1	0	0	1	0	0	0	1	1	0	0	0	0	0	0	1	0	0
P-068	10	1	0	0	0	1	42.1	43.5	43.7	#N/A	#N/A	#N/A	57	M	black	not_hispanic_latino	0	0	0	0	0	0	0	0	0	0	0	no	1	1	0	0	1	0	0	0	0	1	0	0	0	0	0	0	0	0	1	1	0
P-070	9	1	0	0	0	1	31.5	34.9	29.8	#N/A	#N/A	#N/A	75	M	black	not_hispanic_latino	1	1	1	0	0	1	0	0	1	1	0	no	0	1	1	1	0	1	0	0	0	0	1	0	1	0	0	0	0	0	1	0	0
P-074	10	1	0	0	0	1	40.6	50	50	#N/A	#N/A	#N/A	65	F	black	hispanic_latino	1	1	1	0	0	0	0	0	0	1	0	no	1	1	0	1	0	1	1	0	0	1	1	0	1	0	0	0	0	0	0	0	0
P-075	18	1	0	0	0	1	24.7	27.7	41.9	#N/A	#N/A	#N/A	56	M	other	hispanic_latino	1	1	0	0	0	0	0	0	1	1	0	unknown_missing	0	1	0	0	1	0	0	0	0	0	1	1	1	0	0	0	0	0	1	1	0
P-077	6	1	1	1	0	1	28.1	27.4	33.9	27.6	#N/A	#N/A	61	M	black	not_hispanic_latino	1	0	0	0	0	0	0	0	1	0	0	no	1	1	0	1	0	0	0	0	0	0	1	1	0	0	0	0	0	0	1	1	0
P-077	8	1	1	0	0	1	28.7	29.3	29.2	#N/A	#N/A	#N/A	61	M	black	not_hispanic_latino	1	0	0	0	0	0	0	0	1	0	0	no	1	1	0	1	0	0	0	0	0	0	1	1	0	0	0	0	0	0	1	1	0
P-077	10	1	1	0	0	1	27.5	29.3	33.7	#N/A	#N/A	#N/A	61	M	black	not_hispanic_latino	1	0	0	0	0	0	0	0	1	0	0	no	1	1	0	1	0	0	0	0	0	0	1	1	0	0	0	0	0	0	0	1	0
P-078	15	1	1	1	0	1	50	50	50	30.1	#N/A	#N/A	63	F	more_than_one	not_hispanic_latino	1	1	1	0	0	0	0	0	0	0	0	no	1	1	0	0	0	0	0	0	0	0	0	0	0	0	0	0	0	0	0	1	0
P-078	17	1	1	0	0	1	50	50	50	#N/A	#N/A	#N/A	63	F	more_than_one	not_hispanic_latino	1	1	1	0	0	0	0	0	0	0	0	no	1	1	0	0	0	0	0	0	0	0	0	0	0	0	0	0	0	0	0	0	0
P-079	11	1	1	0	0	1	41.5	44.5	50	#N/A	#N/A	#N/A	26	F	other	hispanic_latino	1	0	0	0	0	0	0	0	1	1	0	no	0	1	1	0	0	0	0	0	0	0	1	1	1	0	0	0	0	0	0	1	0
P-079	18	1	1	0	0	1	44.3	50	50	#N/A	#N/A	#N/A	26	F	other	hispanic_latino	1	0	0	0	0	0	0	0	1	1	0	no	0	1	1	0	0	0	0	0	0	0	1	0	1	0	0	0	0	0	0	0	0
P-082	1	1	0	0	0	1	25.2	27.2	34.3	#N/A	#N/A	#N/A	62	F	black	not_hispanic_latino	1	1	1	0	0	1	0	0	1	1	0	yes_one_dose	0	1	1	1	0	0	0	0	0	1	#N/A	0	0	0	0	0	0	0	0	0	0
P-082	1	1	0	0	0	1	25.2	27.2	34.3	#N/A	#N/A	#N/A	62	F	black	not_hispanic_latino	1	1	1	0	0	1	0	0	1	1	0	yes_one_dose	0	0	0	0	0	0	0	0	0	0	#N/A	0	0	0	0	0	0	0	0	0	0
X-002	10	1	0	1	1	1	39.4	50	50	50	50	50	49	F	black	not_hispanic_latino	1	1	0	0	0	0	0	0	0	1	0	no	0	1	1	1	1	0	0	1	0	0	0	0	0	0	0	0	0	0	1	0	0
X-005	2	1	0	1	1	1	40.3	50	50	50	50	50	55	M	black	not_hispanic_latino	1	1	1	0	0	0	0	0	0	0	1	no	0	1	0	0	0	0	0	0	0	0	0	0	0	0	0	0	0	0	0	0	0
X-007	6	1	0	0	1	1	50	50	50	#N/A	50	42.5	23	M	black	not_hispanic_latino	1	0	0	0	0	0	0	0	1	0	0	no	1	1	1	0	1	0	0	1	0	0	0	0	0	0	0	0	0	0	0	0	0
X-009	4	1	0	0	1	1	50	50	50	#N/A	41.4	50	62	M	black	not_hispanic_latino	1	1	0	1	0	1	0	0	0	0	0	no	0	1	0	0	0	0	0	0	0	0	0	0	0	0	0	0	0	0	0	0	0
X-010	1	1	0	1	1	1	21.6	21.2	34.6	25.1	34.4	21.8	37	M	other	hispanic_latino	0	0	0	0	0	0	0	0	0	0	0	no	0	1	0	0	0	0	0	0	0	0	0	0	0	0	0	0	0	0	0	0	0
X-015	11	1	0	0	1	1	41.4	42.9	50	#N/A	50	50	65	F	black	not_hispanic_latino	1	0	1	0	0	0	0	0	1	1	0	unknown_missing	1	1	1	1	1	0	1	0	0	0	0	0	0	0	0	0	0	0	0	0	0
X-019	2	1	0	0	1	1	50	50	50	#N/A	42.6	50	57	M	black	not_hispanic_latino	1	1	1	0	0	0	0	0	1	0	0	no	1	1	0	0	0	0	0	0	0	0	0	0	0	0	0	0	0	0	0	0	0
X-020	5	1	0	0	1	1	34.9	39.1	22.2	#N/A	23.1	35.3	61	F	other	hispanic_latino	0	0	0	0	0	0	0	0	0	0	0	no	0	1	0	0	1	0	0	1	0	1	0	0	0	0	0	0	0	0	1	0	0
X-023	6	1	0	1	1	1	27.4	31	39.4	33.2	39	30.1	25	M	other	hispanic_latino	1	0	0	0	1	0	0	0	1	1	0	no	1	1	0	1	0	0	1	0	0	1	0	0	0	0	0	0	0	0	0	0	0
X-024	18	1	0	1	1	1	24.4	29.2	36.9	30.9	31.9	27.1	66	M	other	hispanic_latino	1	1	0	0	0	0	0	0	0	1	0	no	0	1	1	0	1	0	0	1	0	0	1	1	0	0	0	0	0	0	1	1	0
X-025	6	1	0	0	1	1	42.5	42.1	50	#N/A	36.1	50	50	F	other	hispanic_latino	1	0	0	0	0	0	0	0	1	1	0	no	1	1	1	1	0	0	0	0	0	1	0	0	0	0	0	0	0	0	1	0	0
X-026	8	1	0	1	1	1	31.6	35.6	32.3	32.9	36.2	33.1	52	M	other	hispanic_latino	0	0	0	0	0	0	0	0	0	0	0	no	1	1	1	1	1	1	1	0	0	0	1	1	1	0	1	0	0	0	0	0	0
X-027	5	1	0	1	1	1	38	43.2	41.7	27.6	29.7	39.3	55	M	other	hispanic_latino	1	1	0	0	0	0	0	0	1	1	1	no	0	1	1	0	0	0	0	0	0	0	0	0	0	0	0	0	0	0	0	0	0
X-030	11	1	0	1	0	1	30.8	35.2	41.7	36.4	#N/A	#N/A	54	F	other	hispanic_latino	1	0	0	0	0	0	0	0	1	1	0	unknown_missing	#N/A	1	1	1	1	0	0	0	0	0	1	0	1	0	0	0	0	0	0	1	0
X-032	1	1	0	1	0	1	26.6	28	38.9	30	#N/A	#N/A	60	M	black	not_hispanic_latino	1	0	0	0	0	0	0	0	1	0	1	unknown_missing	0	1	1	0	0	1	0	0	0	1	0	0	0	0	0	0	0	0	0	0	0
X-034	8	1	0	0	0	1	25.2	27.9	31.9	#N/A	#N/A	#N/A	46	M	white	hispanic_latino	1	1	0	0	0	0	0	0	1	1	1	unknown_missing	1	1	1	1	1	0	0	0	0	0	1	1	0	0	0	0	0	0	1	1	0
X-035	8	1	0	0	0	1	35.8	35.2	50	#N/A	#N/A	#N/A	46	F	black	not_hispanic_latino	0	0	0	0	0	0	0	0	0	0	0	no	0	1	0	1	1	0	0	0	0	1	0	0	0	0	0	0	0	0	0	1	0
X-036	-1	1	0	1	0	1	33.3	31.4	32.6	29.4	#N/A	#N/A	63	M	black	not_hispanic_latino	1	1	1	0	0	0	0	0	1	1	0	unknown_missing	#N/A	1	1	1	0	0	1	0	0	0	0	0	0	0	0	0	0	0	0	0	0
X-037	9	1	0	1	0	1	30.5	34.5	50	43.1	#N/A	#N/A	56	F	other	hispanic_latino	1	1	0	0	0	0	0	0	1	0	0	unknown_missing	#N/A	1	0	1	0	1	0	0	0	0	1	0	1	0	0	0	0	0	1	0	0
X-038	4	1	0	0	0	1	36	36.7	50	#N/A	#N/A	#N/A	55	M	black	not_hispanic_latino	0	0	0	0	0	0	0	0	0	0	1	no	0	1	0	0	1	0	0	1	0	0	1	0	1	0	0	0	0	0	1	0	0
X-039	6	1	0	1	0	1	39.3	39	36	35.3	#N/A	#N/A	58	F	other	hispanic_latino	1	1	0	0	0	0	0	0	1	1	0	no	1	1	0	1	1	0	0	1	0	0	1	1	0	0	0	0	0	0	1	0	0
X-040	15	1	0	0	0	1	32.7	37.5	32.2	#N/A	#N/A	#N/A	49	F	other	not_hispanic_latino	1	1	1	0	0	0	0	0	1	0	0	unknown_missing	#N/A	1	1	1	1	0	1	0	0	0	1	1	0	0	0	0	0	0	1	0	0
X-041	8	1	0	1	0	1	28.1	30.5	31.9	28.4	#N/A	#N/A	56	F	black	not_hispanic_latino	1	0	1	0	0	0	0	0	1	1	0	unknown_missing	1	1	1	0	0	1	0	0	0	1	0	0	0	0	0	0	0	0	1	0	0
X-042	11	1	0	0	0	1	50	50	38.1	#N/A	#N/A	#N/A	61	F	black	not_hispanic_latino	1	1	1	0	0	0	0	0	0	1	0	unknown_missing	0	1	0	1	0	0	0	1	0	0	1	0	1	0	0	0	0	0	1	0	0
X-043	5	1	0	0	0	1	39.6	50	50	#N/A	#N/A	#N/A	62	M	white	unknown	1	1	1	0	0	0	0	0	1	1	0	unknown_missing	0	1	0	1	0	0	0	0	0	0	0	0	0	0	0	0	0	0	1	0	0
X-045	4	1	0	0	0	0	22.9	#N/A	34.4	#N/A	#N/A	#N/A	48	M	other	hispanic_latino	1	1	0	1	0	0	0	0	0	0	0	unknown_missing	#N/A	1	1	1	1	0	1	0	0	0	1	1	0	0	0	0	0	0	0	0	0
X-047	9	1	0	1	0	0	33.2	#N/A	37.1	35.3	#N/A	#N/A	65	F	other	hispanic_latino	1	1	0	0	0	0	0	0	1	1	0	unknown_missing	1	1	1	1	0	0	1	0	0	0	1	1	0	0	0	0	0	0	0	0	0
X-049	3	1	0	0	0	0	29.6	#N/A	42.4	#N/A	#N/A	#N/A	56	M	black	not_hispanic_latino	0	0	0	0	0	0	0	0	0	1	0	unknown_missing	1	1	1	0	0	0	1	0	0	1	0	0	0	0	0	0	0	0	0	0	0
X-050	7	1	0	0	0	0	26.8	#N/A	28.3	#N/A	#N/A	#N/A	32	M	black	not_hispanic_latino	1	1	1	0	0	0	0	1	1	1	0	yes_two_dose	0	1	1	1	1	0	1	0	0	0	0	0	0	0	0	0	0	0	0	0	1
X-051	2	1	0	0	0	0	29.8	#N/A	32.3	#N/A	#N/A	#N/A	58	M	black	not_hispanic_latino	0	0	0	0	0	0	0	0	0	1	0	unknown_missing	1	1	1	0	1	0	0	1	0	0	1	1	0	0	0	0	0	0	0	0	0
X-052	7	1	0	1	0	1	44.5	44.5	50	41	#N/A	#N/A	48	F	white	not_hispanic_latino	0	0	0	0	0	0	0	0	0	#N/A	0	yes_two_dose	1	1	0	0	0	0	0	0	0	0	0	0	0	0	0	0	0	0	0	0	0
X-053	4	1	0	0	0	1	21.8	26.3	23.3	#N/A	#N/A	#N/A	23	F	black	not_hispanic_latino	1	0	0	0	0	0	0	0	1	1	0	yes_one_dose	0	1	0	1	1	0	1	1	0	0	0	0	0	0	0	0	0	0	0	0	1
[truncated: 1 more columns]

## Sheet: Codebook
Variable name	Variable labels	Value (code)	Value (label)
ID	Patient ID code	character	text
days_from_onset	Time from symptom onset to sample collection (days)	numeric	text
aggr_cohort	Sample included in aggregated cohort analysis	0	No
		1	Yes
long_cohort	Sample included in longitudinal cohort analysis	0	No
		1	Yes
nasophar_cohort	Sample included in nasopharyngeal cohort analysis	0	No
		1	Yes
enat_cohort	Sample included in eNAT cohort analysis	0	No
		1	Yes
vtm_cohort	Sample included in VTM cohort analysis	0	No
		1	Yes
saliva_direct	Ct value of direct saliva sample	numeric	text
saliva_vtm	Ct value of saliva sample in VTM	numeric	text
nasal_vtm	Ct value of nasal swab sample in VTM	numeric	text
np_vtm	Ct value of nasopharyngeal swab sample in VTM	numeric	text
nasal_enat	Ct value of nasal swab sample in eNAT media	numeric	text
saliva_enat	Ct value of saliva sample in eNAT media	numeric	text
age	Patient age (years)	numeric	text
sex		F	Female
		M	Male
race	Patient race	black	Black
		white	White
		other	Other
		not_reported	Race not reported
		more_than_one	More than one race reported
ethnicity	Patient ethnicity	hispanic_latino	Hispanic or Latino ethnicity
		not_hispanic_latino	Not Hispanic or Latino ethnicity
		Unknown	Ethnicity unknown or not reported
comorb_present	Reported having at least one chronic medical problem	0	No
		1	Yes
comorb_hyperten	Reported having hypertension	0	No
		1	Yes
comorb_diabetes	Reported having diabetes mellitus	0	No
		1	Yes
comorb_kidneydis	Reported having kidney disease	0	No
		1	Yes
comorb_lungdis	Reported having lung disease	0	No
		1	Yes
comorb_heartdis	Reported having heart disease	0	No
		1	Yes
comorb_trnsplnt	Reported having received a transplant	0	No
		1	Yes
comorb_HIVpos	Reported having HIV	0	No
		1	Yes
comorb_other	Reported having other chronic medical problem	0	No
		1	Yes
comorb_obese	Body mass index	0	BMI ≤ 30
		1	BMI > 30
smoker	Smokes cigarettes/cigars, vapes or chews tobacco	0	No
		1	Yes
vaccinated	COVID-19 vaccination history	no	Unvaccinated
		yes_one_dose	Vaccinated with one dose
		yes_two_dose	Vaccinated with two doses
		unknown_missing	Unknown or missing vaccination status
sickcontacts	Patient was exposed to someone with COVID-19 symptoms or a positive COVID-19 diagnosis	0	No
		1	Yes
symp_present	Reported COVID-19 symtpoms	0	No
		1	Yes
symp_cough	Reported coughing at onset of illness	0	No
		1	Yes
symp_dyspnea	Reported difficulty breathing or shortness of breath at onset of illness	0	No
		1	Yes
symp_fever	Reported fever at onset of illness	0	No
		1	Yes
symp_diarrhea	Reported diarrhea at onset of illness	0	No
		1	Yes
symp_chestpain	Reported chest pain at onset of illness	0	No
		1	Yes
symp_chills	Reported chills at onset of illness	0	No
		1	Yes
symp_sorethroat	Reported sore throat at onset of illness	0	No
		1	Yes
symp_vomit	Reported nausea/vomiting at onset of illness.	0	No
		1	Yes
oxygen	Received supplemental oxygen during hospitalization	0	No
		1	Yes
o2_cannula	Supplemental oxygen via nasal cannula	0	No
		1	Yes
o2_hfcannula	Supplemental oxygen via high flow nasal cannula	0	No
		1	Yes
o2_nonrebreather	Supplemental oxygen via nonrebreather	0	No
		1	Yes
o2_cbipap	Supplemental oxygen via CPAP or BiPAP	0	No
		1	Yes
o2_intubated	Supplemental oxygen via intubation	0	No
		1	Yes
o2_ECMO	Supplemental oxygen via ECMO	0	No
		1	Yes
o2_other	Supplemntal oxygen via other device	0	No
		1	Yes
treat_antiviral	Patient was receiving antiviral treatment at time of sample acquisition	0	No
		1	Yes
treat_antiinflam	Patient was receiving anti-inflammatory treatment at time of sample acquisition	0	No
		1	Yes
treat_immunother	Patient was receiving immunotherapy at time of sample acquisition	0	No
		1	Yes
test_to_baseline	Time from screening PCR test to baseline sample collection (days)	numeric	text
				ID
				days_from_onset
				aggr_cohort
				long_cohort
				nasophar_cohort
				enat_cohort
				vtm_cohort
				saliva_direct
				saliva_vtm
				nasal_vtm
				np_vtm
				nasal_enat
				saliva_enat
				age
				sex
				race
				ethnicity
				comorb_present
				comorb_hyperten
				comorb_diabetes
				comorb_kidneydis
				comorb_lungdis
				comorb_heartdis
				comorb_trnsplnt
				comorb_HIVpos
				comorb_other
				comorb_obese
				smoker
				vaccinated
				sickcontacts
				symp_present
				symp_cough
				symp_dyspnea
				symp_fever
				symp_diarrhea
				symp_chestpain
				symp_chills
				symp_sorethroat
				symp_vomit
				oxygen
				o2_cannula
				o2_hfcannula
				o2_nonrebreather
				o2_cbipap
				o2_intubated
				o2_ECMO
				o2_other
				treat_antiviral
				treat_antiinflam
ID				treat_immunother
days_from_onset				test_to_baseline
long_cohort
aggr_cohort
nasophar_cohort
enat_cohort
saliva_direct
nasal_vtm
np_vtm
nasal_enat
saliva_enat
age
sex
race
ethnicity
comorb_present
comorb_hyperten
comorb_diabetes
comorb_kidneydis
comorb_lungdis
comorb_heartdis
comorb_trnsplnt
comorb_HIVpos
comorb_other
comorb_obese
smoker
vaccinated
sickcontacts
symp_present
symp_cough
symp_dyspnea
symp_fever
symp_diarrhea
symp_chestpain
symp_chills
symp_sorethroat
symp_vomit
oxygen
o2_cannula
o2_hfcannula
o2_nonrebreather
o2_cbipap
o2_intubated
o2_ECMO
o2_other
treat_antiviral
treat_antiinflam
treat_immunother
test_to_baseline
				ID
				days_from_onset
				aggr_cohort
				long_cohort
				nasophar_cohort
				enat_cohort
				vtm_cohort
				saliva_direct
				saliva_vtm
				nasal_vtm
				np_vtm
				nasal_enat
				saliva_enat
				age
				sex
				race
				ethnicity
				comorb_present
				comorb_hyperten
				comorb_diabetes
				comorb_kidneydis
				comorb_lungdis
				comorb_heartdis
				comorb_trnsplnt
				comorb_HIVpos
				comorb_other
				comorb_obese
				smoker
				vaccinated
				sickcontacts
				symp_present
				symp_cough
				symp_dyspnea
				symp_fever
				symp_diarrhea
				symp_chestpain
				symp_chills
				symp_sorethroat
				symp_vomit
				oxygen
				o2_cannula
				o2_hfcannula
				o2_nonrebreather
				o2_cbipap
				o2_intubated
				o2_ECMO
				o2_other
				treat_antiviral
				treat_antiinflam
ID				treat_immunother
days_from_onset				test_to_baseline
long_cohort
aggr_cohort
nasophar_cohort
enat_cohort
saliva_direct
nasal_vtm
np_vtm
nasal_enat
saliva_enat
age
sex
race
ethnicity
comorb_present
comorb_hyperten
comorb_diabetes
comorb_kidneydis
comorb_lungdis
comorb_heartdis
comorb_trnsplnt
comorb_HIVpos
comorb_other
comorb_obese
smoker
vaccinated
sickcontacts
symp_present
symp_cough
symp_dyspnea
symp_fever
symp_diarrhea
symp_chestpain
symp_chills
symp_sorethroat
symp_vomit
oxygen
o2_cannula
o2_hfcannula
o2_nonrebreather
o2_cbipap
o2_intubated
o2_ECMO
o2_other
treat_antiviral
treat_antiinflam
treat_immunother
test_to_baseline
				ID
				days_from_onset
				aggr_cohort
				long_cohort
				nasophar_cohort
				enat_cohort
				vtm_cohort
				saliva_direct
				saliva_vtm
				nasal_vtm
				np_vtm
				nasal_enat
				saliva_enat
				age
				sex
				race
				ethnicity
				comorb_present
				comorb_hyperten
				comorb_diabetes
				comorb_kidneydis
				comorb_lungdis
				comorb_heartdis
				comorb_trnsplnt
				comorb_HIVpos
				comorb_other
				comorb_obese
				smoker
				vaccinated
				sickcontacts
				symp_present
				symp_cough
				symp_dyspnea
				symp_fever
				symp_diarrhea
				symp_chestpain
				symp_chills
				symp_sorethroat
				symp_vomit
				oxygen
				o2_cannula
				o2_hfcannula
				o2_nonrebreather
				o2_cbipap
				o2_intubated
				o2_ECMO
				o2_other
				treat_antiviral
				treat_antiinflam
ID				treat_immunother
days_from_onset				test_to_baseline
long_cohort
aggr_cohort
nasophar_cohort
enat_cohort
saliva_direct
nasal_vtm
np_vtm
nasal_enat
saliva_enat
age
sex
race
ethnicity
comorb_present
comorb_hyperten
comorb_diabetes
comorb_kidneydis
comorb_lungdis
comorb_heartdis
comorb_trnsplnt
comorb_HIVpos
comorb_other
comorb_obese
smoker
vaccinated
sickcontacts
symp_present
symp_cough
symp_dyspnea
symp_fever
symp_diarrhea
symp_chestpain
symp_chills
symp_sorethroat
symp_vomit
oxygen
o2_cannula
o2_hfcannula
o2_nonrebreather
o2_cbipap
o2_intubated
o2_ECMO
o2_other
treat_antiviral
treat_antiinflam
treat_immunother
test_to_baseline
				ID
				days_from_onset
				aggr_cohort
				long_cohort
				nasophar_cohort
				enat_cohort
				vtm_cohort
				saliva_direct
				saliva_vtm
				nasal_vtm
				np_vtm
				nasal_enat
				saliva_enat
				age
				sex
				race
				ethnicity
				comorb_present
				comorb_hyperten
				comorb_diabetes
				comorb_kidneydis
				comorb_lungdis
				comorb_heartdis
				comorb_trnsplnt
				comorb_HIVpos
				comorb_other
				comorb_obese
				smoker
				vaccinated
				sickcontacts
				symp_present
				symp_cough
				symp_dyspnea
				symp_fever
				symp_diarrhea
				symp_chestpain
				symp_chills
				symp_sorethroat
				symp_vomit
				oxygen
				o2_cannula
				o2_hfcannula
				o2_nonrebreather
				o2_cbipap
				o2_intubated
				o2_ECMO
				o2_other
				treat_antiviral
				treat_antiinflam
ID				treat_immunother
days_from_onset				test_to_baseline
long_cohort
aggr_cohort
nasophar_cohort
enat_cohort
saliva_direct
nasal_vtm
np_vtm
nasal_enat
saliva_enat
age
sex
race
ethnicity
comorb_present
comorb_hyperten
comorb_diabetes
comorb_kidneydis
comorb_lungdis
comorb_heartdis
comorb_trnsplnt
comorb_HIVpos
comorb_other
comorb_obese
smoker
vaccinated
sickcontacts
symp_present
symp_cough
symp_dyspnea
symp_fever
symp_diarrhea
symp_chestpain
symp_chills
symp_sorethroat
symp_vomit
oxygen
o2_cannula
o2_hfcannula
o2_nonrebreather
o2_cbipap
o2_intubated
o2_ECMO
o2_other
treat_antiviral
treat_antiinflam
treat_immunother
test_to_baseline
				ID
				days_from_onset
				aggr_cohort
				long_cohort
				nasophar_cohort
				enat_cohort
				vtm_cohort
				saliva_direct
				saliva_vtm
				nasal_vtm
				np_vtm
				nasal_enat
				saliva_enat
				age
				sex
				race
				ethnicity
				comorb_present
				comorb_hyperten
				comorb_diabetes
				comorb_kidneydis
				comorb_lungdis
				comorb_heartdis
				comorb_trnsplnt
				comorb_HIVpos
				comorb_other
				comorb_obese
				smoker
				vaccinated
				sickcontacts
				symp_present
				symp_cough
				symp_dyspnea
				symp_fever
				symp_diarrhea
				symp_chestpain
				symp_chills
				symp_sorethroat
				symp_vomit
				oxygen
				o2_cannula
				o2_hfcannula
				o2_nonrebreather
				o2_cbipap
				o2_intubated
				o2_ECMO
				o2_other
				treat_antiviral
				treat_antiinflam
ID				treat_immunother
days_from_onset				test_to_baseline
long_cohort
aggr_cohort
nasophar_cohort
enat_cohort
saliva_direct
nasal_vtm
np_vtm
nasal_enat
saliva_enat
age
sex
race
ethnicity
comorb_present
comorb_hyperten
comorb_diabetes
comorb_kidneydis
comorb_lungdis
comorb_heartdis
comorb_trnsplnt
comorb_HIVpos
comorb_other
comorb_obese
smoker
vaccinated
sickcontacts
symp_present
symp_cough
symp_dyspnea
symp_fever
symp_diarrhea
symp_chestpain
symp_chills
symp_sorethroat
symp_vomit
oxygen
o2_cannula
o2_hfcannula
o2_nonrebreather
o2_cbipap
o2_intubated
o2_ECMO
o2_other
treat_antiviral
treat_antiinflam
treat_immunother
test_to_baseline
				ID
				days_from_onset
				aggr_cohort
				long_cohort
				nasophar_cohort
				enat_cohort
				vtm_cohort
				saliva_direct
				saliva_vtm
				nasal_vtm
				np_vtm
				nasal_enat
				saliva_enat
				age
				sex
				race
				ethnicity
				comorb_present
				comorb_hyperten
				comorb_diabetes
				comorb_kidneydis
				comorb_lungdis
				comorb_heartdis
				comorb_trnsplnt
				comorb_HIVpos
				comorb_other
				comorb_obese
				smoker
				vaccinated
				sickcontacts
				symp_present
				symp_cough
				symp_dyspnea
				symp_fever
				symp_diarrhea
				symp_chestpain
				symp_chills
				symp_sorethroat
				symp_vomit
				oxygen
				o2_cannula
				o2_hfcannula
				o2_nonrebreather
				o2_cbipap
				o2_intubated
				o2_ECMO
				o2_other
				treat_antiviral
				treat_antiinflam
ID				treat_immunother
days_from_onset				test_to_baseline
long_cohort
aggr_cohort
nasophar_cohort
enat_cohort
saliva_direct
nasal_vtm
np_vtm
nasal_enat
saliva_enat
age
sex
race
ethnicity
comorb_present
comorb_hyperten
comorb_diabetes
comorb_kidneydis
comorb_lungdis
comorb_heartdis
comorb_trnsplnt
comorb_HIVpos
comorb_other
comorb_obese
smoker
vaccinated
sickcontacts
symp_present
symp_cough
symp_dyspnea
symp_fever
symp_diarrhea
symp_chestpain
symp_chills
symp_sorethroat
symp_vomit
oxygen
o2_cannula
o2_hfcannula
o2_nonrebreather
o2_cbipap
o2_intubated
o2_ECMO
o2_other
treat_antiviral
treat_antiinflam
treat_immunother
test_to_baseline
				ID
				days_from_onset
				aggr_cohort
				long_cohort
				nasophar_cohort
				enat_cohort
				vtm_cohort
				saliva_direct
				saliva_vtm
				nasal_vtm
				np_vtm
				nasal_enat
				saliva_enat
				age
				sex
				race
				ethnicity
				comorb_present
				comorb_hyperten
				comorb_diabetes
				comorb_kidneydis
				comorb_lungdis
				comorb_heartdis
				comorb_trnsplnt
				comorb_HIVpos
				comorb_other
				comorb_obese
				smoker
				vaccinated
				sickcontacts
				symp_present
				symp_cough
				symp_dyspnea
				symp_fever
				symp_diarrhea
				symp_chestpain
				symp_chills
				symp_sorethroat
				symp_vomit
				oxygen
				o2_cannula
				o2_hfcannula
				o2_nonrebreather
				o2_cbipap
				o2_intubated
				o2_ECMO
				o2_other
				treat_antiviral
				treat_antiinflam
ID				treat_immunother
days_from_onset				test_to_baseline
long_cohort
aggr_cohort
nasophar_cohort
enat_cohort
saliva_direct
nasal_vtm
np_vtm
nasal_enat
saliva_enat
age
sex
race
ethnicity
comorb_present
comorb_hyperten
comorb_diabetes
comorb_kidneydis
comorb_lungdis
comorb_heartdis
comorb_trnsplnt
comorb_HIVpos
comorb_other
comorb_obese
smoker
vaccinated
sickcontacts
symp_present
symp_cough
symp_dyspnea
symp_fever
symp_diarrhea
symp_chestpain
symp_chills
symp_sorethroat
symp_vomit
oxygen
o2_cannula
o2_hfcannula
o2_nonrebreather
o2_cbipap
o2_intubated
o2_ECMO
o2_other
treat_antiviral
treat_antiinflam
treat_immunother
test_to_baseline
				ID
				days_from_onset
				aggr_cohort
				long_cohort
				nasophar_cohort
				enat_cohort
				vtm_cohort
				saliva_direct
				saliva_vtm
				nasal_vtm
				np_vtm
				nasal_enat
				saliva_enat
				age
				sex
				race
				ethnicity
				comorb_present
				comorb_hyperten
				comorb_diabetes
				comorb_kidneydis
				comorb_lungdis
				comorb_heartdis
				comorb_trnsplnt
				comorb_HIVpos
				comorb_other
				comorb_obese
				smoker
				vaccinated
				sickcontacts
				symp_present
				symp_cough
				symp_dyspnea
				symp_fever
				symp_diarrhea
				symp_chestpain
				symp_chills
				symp_sorethroat
				symp_vomit
				oxygen
				o2_cannula
				o2_hfcannula
				o2_nonrebreather
				o2_cbipap
				o2_intubated
				o2_ECMO
				o2_other
				treat_antiviral
				treat_antiinflam
ID				treat_immunother
days_from_onset				test_to_baseline
long_cohort
aggr_cohort
nasophar_cohort
enat_cohort
saliva_direct
nasal_vtm
np_vtm
nasal_enat
saliva_enat
age
sex
race
ethnicity
comorb_present
comorb_hyperten
comorb_diabetes
comorb_kidneydis
comorb_lungdis
comorb_heartdis
comorb_trnsplnt
comorb_HIVpos
comorb_other
comorb_obese
smoker
vaccinated
sickcontacts
symp_present
symp_cough
symp_dyspnea
symp_fever
symp_diarrhea
symp_chestpain
symp_chills
symp_sorethroat
symp_vomit
oxygen
o2_cannula
o2_hfcannula
o2_nonrebreather
o2_cbipap
o2_intubated
o2_ECMO
o2_other
treat_antiviral
treat_antiinflam
treat_immunother
test_to_baseline
				ID
				days_from_onset
				aggr_cohort
				long_cohort
				nasophar_cohort
				enat_cohort
				vtm_cohort
				saliva_direct
				saliva_vtm
				nasal_vtm
				np_vtm
				nasal_enat
				saliva_enat
				age
				sex
				race
				ethnicity
				comorb_present
				comorb_hyperten
				comorb_diabetes
				comorb_kidneydis
				comorb_lungdis
				comorb_heartdis
				comorb_trnsplnt
				comorb_HIVpos
				comorb_other
				comorb_obese
				smoker
				vaccinated
				sickcontacts
				symp_present
				symp_cough
				symp_dyspnea
				symp_fever
				symp_diarrhea
				symp_chestpain
				symp_chills
				symp_sorethroat
				symp_vomit
				oxygen
				o2_cannula
				o2_hfcannula
				o2_nonrebreather
				o2_cbipap
				o2_intubated
				o2_ECMO
				o2_other
				treat_antiviral
				treat_antiinflam
ID				treat_immunother
days_from_onset				test_to_baseline
long_cohort
aggr_cohort
nasophar_cohort
enat_cohort
saliva_direct
nasal_vtm
np_vtm
nasal_enat
saliva_enat
age
sex
race
ethnicity
comorb_present
comorb_hyperten
comorb_diabetes
comorb_kidneydis
comorb_lungdis
comorb_heartdis
comorb_trnsplnt
comorb_HIVpos
comorb_other
comorb_obese
smoker
vaccinated
sickcontacts
symp_present
symp_cough
symp_dyspnea
symp_fever
symp_diarrhea
symp_chestpain
symp_chills
symp_sorethroat
symp_vomit
oxygen
o2_cannula
o2_hfcannula
o2_nonrebreather
o2_cbipap
o2_intubated
o2_ECMO
o2_other
treat_antiviral
treat_antiinflam
treat_immunother
test_to_baseline
				ID
				days_from_onset
				aggr_cohort
				long_cohort
				nasophar_cohort
				enat_cohort
				vtm_cohort
				saliva_direct
				saliva_vtm
				nasal_vtm
				np_vtm
				nasal_enat
				saliva_enat
				age
				sex
				race
				ethnicity
				comorb_present
				comorb_hyperten
				comorb_diabetes
				comorb_kidneydis
				comorb_lungdis
				comorb_heartdis
				comorb_trnsplnt
				comorb_HIVpos
				comorb_other
				comorb_obese
				smoker
				vaccinated
				sickcontacts
				symp_present
				symp_cough
				symp_dyspnea
				symp_fever
				symp_diarrhea
				symp_chestpain
				symp_chills
				symp_sorethroat
				symp_vomit
				oxygen
				o2_cannula
				o2_hfcannula
				o2_nonrebreather
				o2_cbipap
				o2_intubated
				o2_ECMO
				o2_other
				treat_antiviral
				treat_antiinflam
ID				treat_immunother
days_from_onset				test_to_baseline
long_cohort
aggr_cohort
nasophar_cohort
enat_cohort
saliva_direct
nasal_vtm
np_vtm
nasal_enat
saliva_enat
age
sex
race
ethnicity
comorb_present
comorb_hyperten
comorb_diabetes
comorb_kidneydis
comorb_lungdis
comorb_heartdis
comorb_trnsplnt
comorb_HIVpos
comorb_other
comorb_obese
smoker
vaccinated
sickcontacts
symp_present
symp_cough
symp_dyspnea
symp_fever
symp_diarrhea
symp_chestpain
symp_chills
symp_sorethroat
symp_vomit
oxygen
o2_cannula
o2_hfcannula
o2_nonrebreather
o2_cbipap
o2_intubated
o2_ECMO
o2_other
treat_antiviral
treat_antiinflam
treat_immunother
test_to_baseline
				ID
				days_from_onset
				aggr_cohort
				long_cohort
				nasophar_cohort
				enat_cohort
				vtm_cohort
				saliva_direct
				saliva_vtm
				nasal_vtm
				np_vtm
				nasal_enat
				saliva_enat
				age
				sex
				race
				ethnicity
				comorb_present
				comorb_hyperten
				comorb_diabetes
				comorb_kidneydis
				comorb_lungdis
				comorb_heartdis
				comorb_trnsplnt
				comorb_HIVpos
				comorb_other
				comorb_obese
				smoker
				vaccinated
				sickcontacts
				symp_present
				symp_cough
				symp_dyspnea
				symp_fever
				symp_diarrhea
				symp_chestpain
				symp_chills
				symp_sorethroat
				symp_vomit
				oxygen
				o2_cannula
				o2_hfcannula
				o2_nonrebreather
				o2_cbipap
				o2_intubated
				o2_ECMO
				o2_other
				treat_antiviral
				treat_antiinflam
ID				treat_immunother
days_from_onset				test_to_baseline
long_cohort
aggr_cohort
nasophar_cohort
enat_cohort
saliva_direct
nasal_vtm
np_vtm
nasal_enat
saliva_enat
age
sex
race
ethnicity
comorb_present
comorb_hyperten
comorb_diabetes
comorb_kidneydis
comorb_lungdis
comorb_heartdis
comorb_trnsplnt
comorb_HIVpos
comorb_other
comorb_obese
smoker
vaccinated
sickcontacts
symp_present
symp_cough
symp_dyspnea
symp_fever
symp_diarrhea
symp_chestpain
symp_chills
symp_sorethroat
symp_vomit
oxygen
o2_cannula
o2_hfcannula
o2_nonrebreather
o2_cbipap
o2_intubated
o2_ECMO
o2_other
treat_antiviral
treat_antiinflam
treat_immunother
test_to_baseline
				ID
				days_from_onset
				aggr_cohort
				long_cohort
				nasophar_cohort
				enat_cohort
				vtm_cohort
				saliva_direct
				saliva_vtm
				nasal_vtm
				np_vtm
				nasal_enat
				saliva_enat
				age
				sex
				race
				ethnicity
				comorb_present
				comorb_hyperten
				comorb_diabetes
				comorb_kidneydis
				comorb_lungdis
				comorb_heartdis
				comorb_trnsplnt
				comorb_HIVpos
				comorb_other
				comorb_obese
				smoker
				vaccinated
				sickcontacts
				symp_present
				symp_cough
				symp_dyspnea
				symp_fever
				symp_diarrhea
				symp_chestpain
				symp_chills
				symp_sorethroat
				symp_vomit
				oxygen
				o2_cannula
				o2_hfcannula
				o2_nonrebreather
				o2_cbipap
				o2_intubated
				o2_ECMO
				o2_other
				treat_antiviral
				treat_antiinflam
ID				treat_immunother
days_from_onset				test_to_baseline
long_cohort
aggr_cohort
nasophar_cohort
enat_cohort
saliva_direct
nasal_vtm
np_vtm
nasal_enat
saliva_enat
age
sex
race
ethnicity
comorb_present
comorb_hyperten
comorb_diabetes
comorb_kidneydis
comorb_lungdis
comorb_heartdis
comorb_trnsplnt
comorb_HIVpos
comorb_other
comorb_obese
smoker
vaccinated
sickcontacts
symp_present
symp_cough
symp_dyspnea
symp_fever
symp_diarrhea
symp_chestpain
symp_chills
symp_sorethroat
symp_vomit
oxygen
o2_cannula
o2_hfcannula
o2_nonrebreather
o2_cbipap
o2_intubated
o2_ECMO
o2_other
treat_antiviral
treat_antiinflam
treat_immunother
test_to_baseline
				ID
				days_from_onset
				aggr_cohort
				long_cohort
				nasophar_cohort
				enat_cohort
				vtm_cohort
				saliva_direct
				saliva_vtm
				nasal_vtm
				np_vtm
				nasal_enat
				saliva_enat
				age
				sex
				race
				ethnicity
				comorb_present
				comorb_hyperten
				comorb_diabetes
				comorb_kidneydis
				comorb_lungdis
				comorb_heartdis
				comorb_trnsplnt
				comorb_HIVpos
				comorb_other
				comorb_obese
				smoker
				vaccinated
				sickcontacts
				symp_present
				symp_cough
				symp_dyspnea
				symp_fever
				symp_diarrhea
				symp_chestpain
				symp_chills
				symp_sorethroat
				symp_vomit
				oxygen
				o2_cannula
				o2_hfcannula
				o2_nonrebreather
				o2_cbipap
				o2_intubated
				o2_ECMO
				o2_other
				treat_antiviral
				treat_antiinflam
ID				treat_immunother
days_from_onset				test_to_baseline
long_cohort
aggr_cohort
nasophar_cohort
enat_cohort
saliva_direct
nasal_vtm
np_vtm
nasal_enat
saliva_enat
age
sex
race
ethnicity
comorb_present
comorb_hyperten
comorb_diabetes
comorb_kidneydis
comorb_lungdis
comorb_heartdis
comorb_trnsplnt
comorb_HIVpos
comorb_other
comorb_obese
smoker
vaccinated
sickcontacts
symp_present
symp_cough
symp_dyspnea
symp_fever
symp_diarrhea
symp_chestpain
symp_chills
symp_sorethroat
symp_vomit
oxygen
o2_cannula
o2_hfcannula
o2_nonrebreather
o2_cbipap
o2_intubated
o2_ECMO
o2_other
treat_antiviral
treat_antiinflam
treat_immunother
test_to_baseline
				ID
				days_from_onset
				aggr_cohort
				long_cohort
				nasophar_cohort
				enat_cohort
				vtm_cohort
				saliva_direct
				saliva_vtm
				nasal_vtm
				np_vtm
				nasal_enat
				saliva_enat
				age
				sex
				race
				ethnicity
				comorb_present
				comorb_hyperten
				comorb_diabetes
				comorb_kidneydis
				comorb_lungdis
				comorb_heartdis
				comorb_trnsplnt
				comorb_HIVpos
				comorb_other
				comorb_obese
				smoker
				vaccinated
				sickcontacts
				symp_present
				symp_cough
				symp_dyspnea
				symp_fever
				symp_diarrhea
				symp_chestpain
				symp_chills
				symp_sorethroat
				symp_vomit
				oxygen
				o2_cannula
				o2_hfcannula
				o2_nonrebreather
				o2_cbipap
				o2_intubated
				o2_ECMO
				o2_other
				treat_antiviral
				treat_antiinflam
ID				treat_immunother
days_from_onset				test_to_baseline
long_cohort
aggr_cohort
nasophar_cohort
enat_cohort
saliva_direct
nasal_vtm
np_vtm
nasal_enat
saliva_enat
age
sex
race
ethnicity
comorb_present
comorb_hyperten
comorb_diabetes
comorb_kidneydis
comorb_lungdis
comorb_heartdis
comorb_trnsplnt
comorb_HIVpos
comorb_other
comorb_obese
smoker
vaccinated
sickcontacts
symp_present
symp_cough
symp_dyspnea
symp_fever
symp_diarrhea
symp_chestpain
symp_chills
symp_sorethroat
symp_vomit
oxygen
o2_cannula
o2_hfcannula
o2_nonrebreather
o2_cbipap
o2_intubated
o2_ECMO
o2_other
treat_antiviral
treat_antiinflam
treat_immunother
test_to_baseline
				ID
				days_from_onset
				aggr_cohort
				long_cohort
				nasophar_cohort
				enat_cohort
				vtm_cohort
				saliva_direct
				saliva_vtm
				nasal_vtm
				np_vtm
				nasal_enat
				saliva_enat
				age
				sex
				race
				ethnicity
				comorb_present
				comorb_hyperten
				comorb_diabetes
				comorb_kidneydis
				comorb_lungdis
				comorb_heartdis
				comorb_trnsplnt
				comorb_HIVpos
				comorb_other
				comorb_obese
				smoker
				vaccinated
				sickcontacts
				symp_present
				symp_cough
				symp_dyspnea
				symp_fever
				symp_diarrhea
				symp_chestpain
				symp_chills
				symp_sorethroat
				symp_vomit
				oxygen
				o2_cannula
				o2_hfcannula
				o2_nonrebreather
				o2_cbipap
				o2_intubated
				o2_ECMO
				o2_other
				treat_antiviral
				treat_antiinflam
ID				treat_immunother
days_from_onset				test_to_baseline
long_cohort
aggr_cohort
nasophar_cohort
enat_cohort
saliva_direct
nasal_vtm
np_vtm
nasal_enat
saliva_enat
age
sex
race
ethnicity
comorb_present
comorb_hyperten
comorb_diabetes
comorb_kidneydis
comorb_lungdis
comorb_heartdis
comorb_trnsplnt
comorb_HIVpos
comorb_other
comorb_obese
smoker
vaccinated
sickcontacts
symp_present
symp_cough
symp_dyspnea
symp_fever
symp_diarrhea
symp_chestpain
symp_chills
symp_sorethroat
symp_vomit
oxygen
o2_cannula
o2_hfcannula
o2_nonrebreather
o2_cbipap
o2_intubated
o2_ECMO
o2_other
treat_antiviral
treat_antiinflam
treat_immunother
test_to_baseline
				ID
				days_from_onset
				aggr_cohort
				long_cohort
				nasophar_cohort
				enat_cohort
				vtm_cohort
				saliva_direct
				saliva_vtm
				nasal_vtm
				np_vtm
				nasal_enat
				saliva_enat
				age
				sex
				race
				ethnicity
				comorb_present
				comorb_hyperten
				comorb_diabetes
				comorb_kidneydis
				comorb_lungdis
				comorb_heartdis
				comorb_trnsplnt
				comorb_HIVpos
				comorb_other
				comorb_obese
				smoker
				vaccinated
				sickcontacts
				symp_present
				symp_cough
				symp_dyspnea
				symp_fever
				symp_diarrhea
				symp_chestpain
				symp_chills
				symp_sorethroat
				symp_vomit
				oxygen
				o2_cannula
				o2_hfcannula
				o2_nonrebreather
				o2_cbipap
				o2_intubated
				o2_ECMO
				o2_other
				treat_antiviral
				treat_antiinflam
ID				treat_immunother
days_from_onset				test_to_baseline
long_cohort
aggr_cohort
nasophar_cohort
enat_cohort
saliva_direct
nasal_vtm
np_vtm
nasal_enat
saliva_enat
age
sex
race
ethnicity
comorb_present
comorb_hyperten
comorb_diabetes
comorb_kidneydis
comorb_lungdis
comorb_heartdis
comorb_trnsplnt
comorb_HIVpos
comorb_other
comorb_obese
smoker
vaccinated
sickcontacts
symp_present
symp_cough
symp_dyspnea
symp_fever
symp_diarrhea
symp_chestpain
symp_chills
symp_sorethroat
symp_vomit
oxygen
o2_cannula
o2_hfcannula
o2_nonrebreather
o2_cbipap
o2_intubated
o2_ECMO
o2_other
treat_antiviral
treat_antiinflam
treat_immunother
test_to_baseline
				ID
				days_from_onset
				aggr_cohort
				long_cohort
				nasophar_cohort
				enat_cohort
				vtm_cohort
				saliva_direct
				saliva_vtm
				nasal_vtm
				np_vtm
				nasal_enat
				saliva_enat
				age
				sex
				race
				ethnicity
				comorb_present
				comorb_hyperten
				comorb_diabetes
				comorb_kidneydis
				comorb_lungdis
				comorb_heartdis
				comorb_trnsplnt
				comorb_HIVpos
				comorb_other
				comorb_obese
				smoker
				vaccinated
				sickcontacts
				symp_present
				symp_cough
				symp_dyspnea
				symp_fever
				symp_diarrhea
				symp_chestpain
				symp_chills
				symp_sorethroat
				symp_vomit
				oxygen
				o2_cannula
				o2_hfcannula
				o2_nonrebreather
				o2_cbipap
				o2_intubated
				o2_ECMO
				o2_other
				treat_antiviral
				treat_antiinflam
ID				treat_immunother
days_from_onset				test_to_baseline
long_cohort
aggr_cohort
nasophar_cohort
enat_cohort
saliva_direct
nasal_vtm
np_vtm
nasal_enat
saliva_enat
age
sex
race
ethnicity
comorb_present
comorb_hyperten
comorb_diabetes
comorb_kidneydis
comorb_lungdis
comorb_heartdis
comorb_trnsplnt
comorb_HIVpos
comorb_other
comorb_obese
smoker
vaccinated
sickcontacts
symp_present
symp_cough
symp_dyspnea
symp_fever
symp_diarrhea
symp_chestpain
symp_chills
symp_sorethroat
symp_vomit
oxygen
o2_cannula
o2_hfcannula
o2_nonrebreather
o2_cbipap
o2_intubated
o2_ECMO
o2_other
treat_antiviral
treat_antiinflam
treat_immunother
test_to_baseline
				ID
				days_from_onset
				aggr_cohort
				long_cohort
				nasophar_cohort
				enat_cohort
				vtm_cohort
				saliva_direct
				saliva_vtm
				nasal_vtm
				np_vtm
				nasal_enat
				saliva_enat
				age
				sex
				race
				ethnicity
				comorb_present
				comorb_hyperten
				comorb_diabetes
				comorb_kidneydis
				comorb_lungdis
				comorb_heartdis
				comorb_trnsplnt
				comorb_HIVpos
				comorb_other
				comorb_obese
				smoker
				vaccinated
				sickcontacts
				symp_present
				symp_cough
				symp_dyspnea
				symp_fever
				symp_diarrhea
				symp_chestpain
				symp_chills
				symp_sorethroat
				symp_vomit
				oxygen
				o2_cannula
				o2_hfcannula
				o2_nonrebreather
				o2_cbipap
				o2_intubated
				o2_ECMO
				o2_other
				treat_antiviral
				treat_antiinflam
ID				treat_immunother
days_from_onset				test_to_baseline
long_cohort
aggr_cohort
nasophar_cohort
enat_cohort
saliva_direct
nasal_vtm
np_vtm
nasal_enat
saliva_enat
age
sex
race
ethnicity
comorb_present
comorb_hyperten
comorb_diabetes
comorb_kidneydis
comorb_lungdis
comorb_heartdis
comorb_trnsplnt
comorb_HIVpos
comorb_other
comorb_obese
smoker
vaccinated
sickcontacts
symp_present
symp_cough
symp_dyspnea
symp_fever
symp_diarrhea
symp_chestpain
symp_chills
symp_sorethroat
symp_vomit
oxygen
o2_cannula
o2_hfcannula
o2_nonrebreather
o2_cbipap
o2_intubated
o2_ECMO
o2_other
treat_antiviral
treat_antiinflam
treat_immunother
test_to_baseline
				ID
				days_from_onset
				aggr_cohort
				long_cohort
				nasophar_cohort
				enat_cohort
				vtm_cohort
				saliva_direct
				saliva_vtm
				nasal_vtm
				np_vtm
				nasal_enat
				saliva_enat
				age
				sex
				race
				ethnicity
				comorb_present
				comorb_hyperten
				comorb_diabetes
				comorb_kidneydis
				comorb_lungdis
				comorb_heartdis
				comorb_trnsplnt
				comorb_HIVpos
				comorb_other
				comorb_obese
				smoker
				vaccinated
				sickcontacts
				symp_present
				symp_cough
				symp_dyspnea
				symp_fever
				symp_diarrhea
				symp_chestpain
				symp_chills
				symp_sorethroat
				symp_vomit
				oxygen
				o2_cannula
				o2_hfcannula
				o2_nonrebreather
				o2_cbipap
				o2_intubated
				o2_ECMO
				o2_other
				treat_antiviral
				treat_antiinflam
ID				treat_immunother
days_from_onset				test_to_baseline
long_cohort
aggr_cohort
nasophar_cohort
enat_cohort
saliva_direct
nasal_vtm
np_vtm
nasal_enat
saliva_enat
age
sex
race
ethnicity
comorb_present
comorb_hyperten
comorb_diabetes
comorb_kidneydis
comorb_lungdis
comorb_heartdis
comorb_trnsplnt
comorb_HIVpos
comorb_other
comorb_obese
smoker
vaccinated
sickcontacts
symp_present
symp_cough
symp_dyspnea
symp_fever
symp_diarrhea
symp_chestpain
symp_chills
symp_sorethroat
symp_vomit
oxygen
o2_cannula
o2_hfcannula
o2_nonrebreather
o2_cbipap
o2_intubated
o2_ECMO
o2_other
treat_antiviral
treat_antiinflam
treat_immunother
test_to_baseline
				ID
				days_from_onset
				aggr_cohort
				long_cohort
				nasophar_cohort
				enat_cohort
				vtm_cohort
				saliva_direct
				saliva_vtm
				nasal_vtm
				np_vtm
				nasal_enat
				saliva_enat
				age
				sex
				race
				ethnicity
				comorb_present
				comorb_hyperten
				comorb_diabetes
				comorb_kidneydis
				comorb_lungdis
				comorb_heartdis
				comorb_trnsplnt
				comorb_HIVpos
				comorb_other
				comorb_obese
				smoker
				vaccinated
				sickcontacts
				symp_present
				symp_cough
				symp_dyspnea
				symp_fever
				symp_diarrhea
				symp_chestpain
				symp_chills
				symp_sorethroat
				symp_vomit
[truncated: 4,273 more rows]
